# Supplementary material for: The Association among Alcohol Consumption Patterns, Drink-Driving Behaviors, and the Harm from Alcohol-Related Road Traffic Injuries Due to the Drinking of Others in Thailand
Source: Int J Environ Res Public Health. 2022 Dec 5;19(23):16281. doi: 10.3390/ijerph192316281 (PMC9740328; doi:10.3390/ijerph192316281)
Supplement: Supplementary file 1 [file ijerph-19-16281-s001.zip]

Archive with 1 entries (1 files):
- ijerph-1979947-supplementary.xlsx
