# Supplementary material for: The Association among Alcohol Consumption Patterns, Drink-Driving Behaviors, and the Harm from Alcohol-Related Road Traffic Injuries Due to the Drinking of Others in Thailand
Source: Int J Environ Res Public Health. 2022 Dec 5;19(23):16281. doi: 10.3390/ijerph192316281 (PMC9740328; doi:10.3390/ijerph192316281)
Supplement: Supplementary file 1 [file ijerph-19-16281-s001.zip › ijerph-1979947-supplementary.xlsx]

## Sheet: Sheet1
Table S1: distribution of populations and samples across demographic profiles
Variables	Thai population 15+		Road traffic injuries due to others' drink-driving behavior				Drink-driving				Harms from road traffic injuries due to self-drink-driving behavior
			weight population		sample		weight population		sample		weight population		sample
	Total	%	Total	%	Total	%	Total	%	Total	%	Total	%	Total	%
	n =		n =		n =		n =		n =		n =		n =
	55948230		50460216		80797		11028449		16306		6157793		9401
Gender
Female	28923810	51.6975	25337036	50.2119	42699	52.8473	1669219	15.1356	2654	16.2762	663529	10.7754	1028	10.935
Male	27024420	48.3025	25123180	49.7881	38098	47.1527	9359230	84.8644	13652	83.7238	5494264	89.2246	8373	89.065
Age group
15–19 years	4587016	8.19868	3.18893e+06	6.31969	4119	5.09796	415342	3.7661	468	2.87011	277381	4.50455	313	3.32943
20–24 years	4958472	8.86261	3.98315e+06	7.89365	3866	4.78483	1114648	10.107	982	6.02232	694562	11.2794	604	6.42485
25–44 years	19921132	35.6064	18282069	36.2307	24637	30.4925	5219448	47.3271	6978	42.7941	2876899	46.7196	4070	43.2933
45–59 years	15207137	27.1807	13979323	27.7037	25397	31.4331	3353441	30.4072	6035	37.0109	1842933	29.9285	3468	36.8897
60+ years	11274473	20.1516	11026742	21.8523	22778	28.1916	925570	8.39257	1843	11.3026	466018	7.56794	946	10.0628
Region
Bangkok	7565650	13.5226	7.08286e+06	14.0365	5227	6.4693	1126807	10.2173	711	4.36036	395222	6.41824	243	2.58483
Central	16623126	29.7116	14854799	29.4386	23179	28.6879	3172182	28.7636	4371	26.8061	1589682	25.8158	2275	24.1996
North	9492815	16.9671	8.6286e+06	17.0998	17689	21.8931	2447347	22.1912	4527	27.7628	1651261	26.8158	2983	31.7307
Northeast	14944133	26.7106	13344282	26.4452	22836	28.2634	3426680	31.0713	5297	32.485	1970541	32.0008	3025	32.1774
South	7322503	13.088	6.54968e+06	12.9799	11866	14.6862	855433	7.7566	1400	8.5858	551087	8.94942	875	9.30752
Area
Rural	30505838	54.5251	27313442	54.1287	39922	49.4103	6368201	57.7434	8396	51.4902	3774634	61.2985	5032	53.5262
Urban	25442390	45.4749	23146774	45.8713	40875	50.5897	4660248	42.2566	7910	48.5098	2383159	38.7015	4369	46.4738
Marital status
Single	1.43182e+07	25.595	11908964	23.6007	15082	18.6665	2663421	24.1505	3164	19.4039	1602018	26.0161	1954	20.785
Married	3.47219e+07	62.0683	31882292	63.183	52999	65.5953	7525616	68.2382	11698	71.7405	4066941	66.0454	6594	70.1415
Divorced/widowed/separated	6901325	12.3367	6668961	13.2163	12716	15.7382	839412		1444		488834	7.93846	853	9.0735
Education
Illiterate	406402	4.32509	2361988	4.68089	4095	5.06826	195144	1.76946	349	2.14032	97883.8	1.58959	193	2.05297
Primary school	4933551	52.5048	22899870	45.382	41925	51.8893	4442968	40.2864	7420	45.5047	2586780	42.0082	4381	46.6014
Secondary school	1880665	20.0148	8383518	16.6141	11338	14.0327	2207363	20.0152	2812	17.2452	1269560	20.6171	1696	18.0406
High school	1433512	15.256	7981081	15.8166	10920	13.5154	2217553	20.1076	2964	18.1774	1243691	20.197	1689	17.9662
Diploma or higher	742255	7.89937	8833759	17.5064	12519	15.4944	1965422	17.8214	2761	16.9324	959878	15.588	1442	15.3388
Employment status
Unemployed	1100303	11.6886	13058323	25.8785	22185	27.4577	902748	8.18563	1207	7.40218	485462	7.8837	621	6.60568
Employed	8313193	88.3114	37401894	74.1215	58612	72.5423	10125701	91.8144	15099	92.5978	5.67233e+06	92.1163	8780	93.3943
Monthly (individual) income
Poorest (quintile 1)	9068207	17.8474	9.01735e+06	17.8702	16529	20.4574	860929	7.80644	1339	8.2117	488361	7.93078	787	8.37145
Poor (quintile 2)	1.11504e+07	21.9454	11102039	22.0016	19293	23.8784	2006246	18.1916	3303	20.2563	1.21942e+06	19.8028	1977	21.0297
Middle (quintile 3)	8.12739e+06	15.9958	8.03646e+06	15.9263	14144	17.5056	2.19284e+06	19.8834	3661	22.4519	1.34125e+06	21.7814	2251	23.9443
Richer (quintile 4)	1.06043e+07	20.8707	10443773	20.697	14762	18.2705	2.75998e+06	25.026	3898	23.9053	1.54886e+06	25.1528	2248	23.9123
Richest (quintile 5)	11859369	23.3408	11860596	23.5048	16069	19.8881	3.20846e+06	29.0926	4105	25.1748	1.5599e+06	25.3322	2138	22.7423
